# Supplementary material for: A Novel Platform Featuring Nanomagnetic Ligand Fishing Based on Fixed-Orientation Immobilized Magnetic Beads for Screening Potential Cyclooxygenase-2 Inhibitors from Panax notoginseng Leaves
Source: Molecules. 2024 Dec 9;29(23):5801. doi: 10.3390/molecules29235801 (PMC11643511; doi:10.3390/molecules29235801)
Supplement: Supplementary file 1 [file molecules-29-05801-s001.zip]

Archive with 1 entries (1 files):
- molecules-3232263-supplementary.pdf
